# Supplementary material for: Integrative descriptions of two new species of Dugesia from Hainan Island, China (Platyhelminthes, Tricladida, Dugesiidae)
Source: Zookeys. 2021 Apr 5;1028:1–28. doi: 10.3897/zookeys.1028.60838 (PMC8041735; doi:10.3897/zookeys.1028.60838)
Supplement: XML Treatment for Dugesia majuscula [file zookeys.1028.60838-treatment2.xml]

<!DOCTYPE tp:taxon-treatment
  PUBLIC "-//TaxonX//DTD Taxonomic Treatment Publishing DTD v0 20100105//EN" "tax-treatment-NSO.dtd">
<tp:taxon-treatment xmlns:tp="http://www.plazi.org/taxpub"><tp:treatment-meta><kwd-group><label>Taxon classification</label><kwd><named-content xmlns:xlink="http://www.w3.org/1999/xlink" content-type="kingdom">Animalia</named-content></kwd><kwd><named-content xmlns:xlink="http://www.w3.org/1999/xlink" content-type="order">Asterales</named-content></kwd><kwd><named-content xmlns:xlink="http://www.w3.org/1999/xlink" content-type="family">Asteraceae</named-content></kwd></kwd-group><mixed-citation publication-type="journal"><person-group><name><surname>Wang</surname><given-names>Lei</given-names></name><name><surname>Dong</surname><given-names>Zi-mei</given-names></name><name><surname>Chen</surname><given-names>Guang-wen</given-names></name><name><surname>Sluys</surname><given-names>Ronald</given-names></name><name><surname>Liu</surname><given-names>De-zeng</given-names></name></person-group><article-title>Integrative descriptions of two new species of <italic><tp:taxon-name><tp:taxon-name-part taxon-name-part-type="genus" reg="Dugesia">Dugesia</tp:taxon-name-part></tp:taxon-name></italic> from Hainan Island, China (<tp:taxon-name><tp:taxon-name-part taxon-name-part-type="phylum">Platyhelminthes</tp:taxon-name-part></tp:taxon-name>, <tp:taxon-name><tp:taxon-name-part taxon-name-part-type="order">Tricladida</tp:taxon-name-part></tp:taxon-name>, <tp:taxon-name><tp:taxon-name-part taxon-name-part-type="family">Dugesiidae</tp:taxon-name-part></tp:taxon-name>)</article-title><source>Zookeys</source><day>05</day><month>4</month><year>2021</year><volume>1028</volume><fpage>1</fpage><lpage>28</lpage><pub-id pub-id-type="doi">10.3897/zookeys.1028.60838</pub-id></mixed-citation></tp:treatment-meta><tp:nomenclature><tp:taxon-name><object-id xmlns:xlink="http://www.w3.org/1999/xlink" content-type="arpha" xlink:type="simple">4289D2EC-67C6-5D90-AE9C-83615FC11CE8</object-id>
              <tp:taxon-name-part taxon-name-part-type="genus" reg="Dugesia">Dugesia</tp:taxon-name-part>
              <tp:taxon-name-part taxon-name-part-type="species" reg="majuscula">majuscula</tp:taxon-name-part>
              <object-id xmlns:xlink="http://www.w3.org/1999/xlink" content-type="zoobank" xlink:type="simple">http://zoobank.org/C4E72273-DA7E-48DE-BFFC-B0F88DE47626</object-id>
            </tp:taxon-name><tp:taxon-authority>Chen &amp; Dong</tp:taxon-authority><tp:taxon-status xmlns:xlink="http://www.w3.org/1999/xlink" xlink:type="simple">sp. nov.</tp:taxon-status><xref ref-type="fig" rid="F8">Figures 8</xref><xref ref-type="fig" rid="F9">, 9</xref><xref ref-type="fig" rid="F10">, 10</xref><xref ref-type="fig" rid="F11">, 11</xref><xref ref-type="fig" rid="F12">, 12</xref></tp:nomenclature><tp:treatment-sec sec-type="material" id="SECID0EINBG"><title>Material examined.</title><p><bold><italic>Holotype</italic></bold>: <named-content xmlns:xlink="http://www.w3.org/1999/xlink" content-type="dwc:institutional_code" xlink:type="simple">ZMHNU</named-content>-YHYQ 4, sagittal sections on 36 slides, Yingge mountain, Qiongzhong County, Hainan Province, China (<named-content xmlns:xlink="http://www.w3.org/1999/xlink" content-type="dwc:verbatimCoordinates" xlink:type="simple"><named-content content-type="geo-json" specific-use="{&#34;type&#34;:&#34;Point&#34;,&#34;coordinates&#34;:[109.563611,19.056667]}" id="NCID0E2NBG" xlink:type="simple">19°3'24"N, 109°33'49"E</named-content></named-content>), 24 February 2018, altitude 584 m a.s.l., coll. GW Chen and co-workers.</p><p><bold><italic>Paratypes</italic></bold>: <named-content xmlns:xlink="http://www.w3.org/1999/xlink" content-type="dwc:institutional_code" xlink:type="simple">ZMHNU</named-content>-YHYQ1, ibid. sagittal sections on 45 slides; <named-content xmlns:xlink="http://www.w3.org/1999/xlink" content-type="dwc:institutional_code" xlink:type="simple">ZMHNU</named-content>-YHYQ2, ibid., sagittal sections on 18 slides; <named-content xmlns:xlink="http://www.w3.org/1999/xlink" content-type="dwc:institutional_code" xlink:type="simple">ZMHNU</named-content>-YHYQ3, ibid., sagittal sections on 24 slides; <named-content xmlns:xlink="http://www.w3.org/1999/xlink" content-type="dwc:institutional_code" xlink:type="simple">ZMHNU</named-content>-YHYQ5, ibid., sagittal sections on 32 slides; <named-content xmlns:xlink="http://www.w3.org/1999/xlink" content-type="dwc:institutional_code" xlink:type="simple">ZMHNU</named-content>-YHYQ 6, horizontal sections on 18 slides; <named-content xmlns:xlink="http://www.w3.org/1999/xlink" content-type="dwc:institutional_code" xlink:type="simple">ZMHNU</named-content>-YHYQ 7, horizontal sections on12 slides; <named-content xmlns:xlink="http://www.w3.org/1999/xlink" content-type="dwc:institutional_code" xlink:type="simple">ZMHNU</named-content>-YHYQ8, ibid., transverse sections on 24 slides; <named-content xmlns:xlink="http://www.w3.org/1999/xlink" content-type="dwc:institutional_code" xlink:type="simple">ZMHNU</named-content>-YHYQ9, ibid., sagittal sections on 15 slides; <named-content xmlns:xlink="http://www.w3.org/1999/xlink" content-type="dwc:institutional_code" xlink:type="simple">ZMHNU</named-content>-YHYQ10, ibid., sagittal sections on 19 slides.</p></tp:treatment-sec><tp:treatment-sec sec-type="diagnosis" id="SECID0EUPBG"><title>Diagnosis.</title><p><italic><tp:taxon-name><tp:taxon-name-part taxon-name-part-type="genus" reg="Dugesia">Dugesia</tp:taxon-name-part> <tp:taxon-name-part taxon-name-part-type="species" reg="majuscula">majuscula</tp:taxon-name-part></tp:taxon-name></italic> is characterized by the following features: oviducts opening asymmetrically into female reproductive system; hyperplasic ovaries; expanded posterior section of bursal canal; vasa deferentia separately opening into mid-dorsal portion of seminal vesicle; asymmetrical penis papilla due to ventral course of ejaculatory duct, which has subterminal and dorsal opening at tip papilla; mixoploid chromosome complement diploid (2n=16) and triploid (3n = 24), with metacentric chromosomes.</p></tp:treatment-sec><tp:treatment-sec sec-type="etymology" id="SECID0EFQBG"><title>Etymology.</title><p>The specific epithet is derived from the Latin adjective <italic>majusculus</italic>, somewhat larger, and alludes to expanded portion of the bursal canal.</p></tp:treatment-sec><tp:treatment-sec sec-type="habitat" id="SECID0ENQBG"><title>Habitat and reproduction.</title><p>Animals were collected from a freshwater stream in the Yingge Mountains, at a water temperature of 19 °C and an altitude of 584 m a.s.l. (Fig. <xref ref-type="fig" rid="F8">8A, B</xref>). Approximately 40 individuals were collected in February 2018, none of which was sexually mature. During the first period of 80–90 days (March to May) in the laboratory culture, worms only showed asexual reproduction by means of fission. However, during the following period of 40–60 days, seven individuals sexualized, while after another 180 days, 1/3 of the animals sexualised, although thus far they have not produced any cocoons.</p><fig id="F8" position="float" orientation="portrait"><object-id xmlns:xlink="http://www.w3.org/1999/xlink" content-type="doi" xlink:type="simple">10.3897/zookeys.1028.60838.figure8</object-id><object-id xmlns:xlink="http://www.w3.org/1999/xlink" content-type="arpha" xlink:type="simple">3E5E0E7E-6FFC-523D-9F6D-C790F9D1B8B5</object-id><label>Figure 8.</label><caption><p>Habitat and external appearance of <italic><tp:taxon-name><tp:taxon-name-part taxon-name-part-type="genus" reg="Dugesia">Dugesia</tp:taxon-name-part> <tp:taxon-name-part taxon-name-part-type="species" reg="majuscula">majuscula</tp:taxon-name-part></tp:taxon-name></italic><bold>A</bold> sampling locality <bold>B</bold> habitat <bold>C</bold> sexually mature, living individual (anterior is to the up). Abbreviations: coa: copulatory apparatus; e: eye; ph: pharynx. Scale bar: 1 mm.</p></caption><graphic xmlns:xlink="http://www.w3.org/1999/xlink" xlink:href="zookeys-1028-001-g008.jpg" position="float" orientation="portrait" xlink:type="simple" id="oo_528745.jpg"><uri content-type="original_file" xlink:type="simple">https://binary.pensoft.net/fig/528745</uri></graphic></fig></tp:treatment-sec><tp:treatment-sec sec-type="Karyology" id="SECID0EVRBG"><title>Karyology.</title><p>Each of the five, randomly selected specimens exhibited mixoploid chromosome complements. In a total of 100 metaphase plates examined, 75 exhibited diploid chromosome complements of 2n = 2x = 16, while in 18 plates chromosome complements were triploid with 2n = 3x = 24 chromosomes (Fig. <xref ref-type="fig" rid="F9">9</xref>); chromosome complements of the remaining seven plates could not be determined, due to either lack of well-dispersed chromosomes or over-dispersed sets of chromosomes. All chromosomes were metacentric; karyotype parameters, including relative length, arm ratio, and centromeric index, are given in Table <xref ref-type="table" rid="T3">3</xref>. The first pair of chromosomes is clearly larger than the others, being 1.86 times larger than the shortest chromosome. Chromosomal plates and idiogram are shown in Fig. <xref ref-type="fig" rid="F9">9</xref>.</p><table-wrap id="T3" position="float" orientation="portrait"><label>Table 3.</label><caption><p>Karyotype parameters (mean values and standard deviations) of <italic><tp:taxon-name><tp:taxon-name-part taxon-name-part-type="genus" reg="Dugesia">Dugesia</tp:taxon-name-part> <tp:taxon-name-part taxon-name-part-type="species" reg="majuscula">majuscula</tp:taxon-name-part></tp:taxon-name></italic>; m: metacentric.</p></caption><table id="TID0EX2AI" rules="all"><tbody><tr><th rowspan="1" colspan="1">Chromosome</th><th rowspan="1" colspan="1">Relative length</th><th rowspan="1" colspan="1">Arm ratio</th><th rowspan="1" colspan="1">Centromeric index</th><th rowspan="1" colspan="1">Chromosome type</th></tr><tr><td rowspan="1" colspan="1">1</td><td rowspan="1" colspan="1">17.76 ± 0.82</td><td rowspan="1" colspan="1">1.20 ± 0.08</td><td rowspan="1" colspan="1">45.66 ± 1.69</td><td rowspan="1" colspan="1">m</td></tr><tr><td rowspan="1" colspan="1">2</td><td rowspan="1" colspan="1">14.95 ± 0.72</td><td rowspan="1" colspan="1">1.15 ± 0.08</td><td rowspan="1" colspan="1">46.61 ± 1.67</td><td rowspan="1" colspan="1">m</td></tr><tr><td rowspan="1" colspan="1">3</td><td rowspan="1" colspan="1">13.30 ± 0.33</td><td rowspan="1" colspan="1">1.19 ± 0.04</td><td rowspan="1" colspan="1">45.70 ± 0.74</td><td rowspan="1" colspan="1">m</td></tr><tr><td rowspan="1" colspan="1">4</td><td rowspan="1" colspan="1">12.27 ± 0.31</td><td rowspan="1" colspan="1">1.25 ± 0.09</td><td rowspan="1" colspan="1">44.68 ± 1.81</td><td rowspan="1" colspan="1">m</td></tr><tr><td rowspan="1" colspan="1">5</td><td rowspan="1" colspan="1">11.47 ± 0.46</td><td rowspan="1" colspan="1">1.31 ± 0.17</td><td rowspan="1" colspan="1">43.58 ± 3.37</td><td rowspan="1" colspan="1">m</td></tr><tr><td rowspan="1" colspan="1">6</td><td rowspan="1" colspan="1">10.77 ± 0.44</td><td rowspan="1" colspan="1">1.19 ± 0.10</td><td rowspan="1" colspan="1">46.06 ± 2.07</td><td rowspan="1" colspan="1">m</td></tr><tr><td rowspan="1" colspan="1">7</td><td rowspan="1" colspan="1">10.21 ± 0.57</td><td rowspan="1" colspan="1">1.20 ± 0.08</td><td rowspan="1" colspan="1">45.77 ± 1.50</td><td rowspan="1" colspan="1">m</td></tr><tr><td rowspan="1" colspan="1">8</td><td rowspan="1" colspan="1">9.28 ± 0.34</td><td rowspan="1" colspan="1">1.25 ± 0.17</td><td rowspan="1" colspan="1">44.73 ± 3.13</td><td rowspan="1" colspan="1">m</td></tr></tbody></table></table-wrap><fig id="F9" position="float" orientation="portrait"><object-id xmlns:xlink="http://www.w3.org/1999/xlink" content-type="doi" xlink:type="simple">10.3897/zookeys.1028.60838.figure9</object-id><object-id xmlns:xlink="http://www.w3.org/1999/xlink" content-type="arpha" xlink:type="simple">DC816943-D200-5604-9C41-2E8C25EC0758</object-id><label>Figure 9.</label><caption><p><italic><tp:taxon-name><tp:taxon-name-part taxon-name-part-type="genus" reg="Dugesia">Dugesia</tp:taxon-name-part> <tp:taxon-name-part taxon-name-part-type="species" reg="majuscula">majuscula</tp:taxon-name-part></tp:taxon-name></italic><bold>A</bold> idiogram <bold>B1</bold> metaphasic plate of diploid cell <bold>B2</bold> karyogram of diploid cell <bold>C1</bold> metaphasic plate of triploid cell <bold>C2</bold> karyogram of triploid cell.</p></caption><graphic xmlns:xlink="http://www.w3.org/1999/xlink" xlink:href="zookeys-1028-001-g009.jpg" position="float" orientation="portrait" xlink:type="simple" id="oo_528474.jpg"><uri content-type="original_file" xlink:type="simple">https://binary.pensoft.net/fig/528474</uri></graphic></fig></tp:treatment-sec><tp:treatment-sec sec-type="description" id="SECID0ERYBG"><title>Description.</title><p>Body size of living asexual specimens is 5–8 mm in length and 0.65–0.78 mm in width, while in sexualized specimens the body measures 10–16 mm in length and 1.05–1.36 mm in width. Head of low triangular shape, provided with two blunt auricles and two eyes located in pigment-free patches (Fig. <xref ref-type="fig" rid="F8">8C</xref>). Each pigmented eye cup is provided with numerous retinal cells. Dorsal surface brown with numerous dark spots (Fig. <xref ref-type="fig" rid="F8">8C</xref>); ventral surface paler than dorsal one and provided with only scattered small, dark spots.</p><p>Pharynx positioned in the mid-region of the body and measuring ~ 1/6<sup>th</sup> of the body length (Fig. <xref ref-type="fig" rid="F8">8C</xref>); the mouth opening is situated at the hind end of the pharyngeal pocket. The pharyngeal outer musculature is composed of an outer, subepithelial layer of longitudinal muscles, followed by a layer of circular muscles. An extra longitudinal muscle layer internally to the circular muscles is absent (Fig. <xref ref-type="fig" rid="F10">10A</xref>). Inner pharyngeal musculature composed of an outer layer of longitudinal muscles and a subepithelial layer of circular muscles, the latter being thicker than the outer layer (Fig. <xref ref-type="fig" rid="F10">10A</xref>).</p><fig id="F10" position="float" orientation="portrait"><object-id xmlns:xlink="http://www.w3.org/1999/xlink" content-type="doi" xlink:type="simple">10.3897/zookeys.1028.60838.figure10</object-id><object-id xmlns:xlink="http://www.w3.org/1999/xlink" content-type="arpha" xlink:type="simple">45092079-2283-5864-AAB9-F126AEEF4A72</object-id><label>Figure 10.</label><caption><p><italic><tp:taxon-name><tp:taxon-name-part taxon-name-part-type="genus" reg="Dugesia">Dugesia</tp:taxon-name-part> <tp:taxon-name-part taxon-name-part-type="species" reg="majuscula">majuscula</tp:taxon-name-part></tp:taxon-name></italic><bold>A</bold> transverse section of paratype YHYQ8, showing longitudinal and circular muscles in outer and inner pharyngeal musculature <bold>B</bold> horizontal section of paratype YHYQ 7, showing hyperplasic ovaries <bold>C</bold> transverse section of paratype YHYQ8, showing opening of the left oviduct <bold>D</bold> sagittal section of paratype YHYQ10, showing dorsal testes <bold>E</bold> transverse section of paratype YHYQ8, showing course of a vas deferens <bold>F</bold> sagittal section of paratype YHYQ3, showing opening of a vas deferens into seminal vesicle. The anterior is to the front in <bold>A, C, E</bold> and anterior is to the right in <bold>B, D, F</bold>. Abbreviations: bc: bursal canal; ca: common atrium; cb: copulatory bursa; cm: circular muscles; go: gonopore; ho: hyperplasic ovaries; lm: longitudinal muscles; lod: left oviduct; ma: male atrium; pp: penis papilla; sv: seminal vesicle; te: testis; vd: vas deferens. Scale bars: 100 μm.</p></caption><graphic xmlns:xlink="http://www.w3.org/1999/xlink" xlink:href="zookeys-1028-001-g010.jpg" position="float" orientation="portrait" xlink:type="simple" id="oo_528475.jpg"><uri content-type="original_file" xlink:type="simple">https://binary.pensoft.net/fig/528475</uri></graphic></fig><p>Ovaries hyperplasic, with several scattered masses at a short distance behind the brain, extending backwards over a distance of at least 800 μm (Fig. <xref ref-type="fig" rid="F10">10B</xref>) and occupying the entire dorso-ventral space. In live animals, the hyperplasic ovaries are visible through the dorsal body surface as two short, transparent stripes (Fig. <xref ref-type="fig" rid="F8">8C</xref>). From the ovaries, the oviducts run ventrally in a caudal direction to the level of the genital pore where they turn dorso-medially to open separately and asymmetrically into the female reproductive system. In point of fact, the right oviduct opens either into the most postero-ventral part of the expanded portion of the bursal canal or somewhat more ventrally (YHYQ-5), while the left oviduct opens into the common atrium, a distinct female atrium being absent (Figs <xref ref-type="fig" rid="F10">10C</xref>, <xref ref-type="fig" rid="F12">12</xref>).</p><p>The well-developed testes are situated dorsally and extend from the level of the ovaries to the posterior end of the body (Fig. <xref ref-type="fig" rid="F10">10D</xref>). Upon approaching the level of the penis bulb, composed of intermingled muscle fibers, the vasa deferentia curve dorso-mediad and near the postero-dorsal wall of the penis bulb the sperm ducts abruptly bend ventrad to penetrate the wall of the penis bulb. Within the bulb, the sperm ducts open separately and symmetrically into the mid-dorsal portion of a large reniform seminal vesicle (Figs <xref ref-type="fig" rid="F10">10E, F</xref>, <xref ref-type="fig" rid="F12">12</xref>). The sperm ducts are lined with nucleated cells and are surrounded by a layer of circular muscles. The seminal vesicle opens into the ejaculatory duct via a very small diaphragm positioned at a level that corresponds with the root of the penis papilla (Figs <xref ref-type="fig" rid="F11">11A</xref>, <xref ref-type="fig" rid="F12">12</xref>). The ejaculatory duct runs ventrally through the penial papilla and opens to the exterior by means of subterminal dorsal opening at the tip of the papilla (Figs <xref ref-type="fig" rid="F11">11A–C</xref>, <xref ref-type="fig" rid="F12">12</xref>). The ejaculatory duct is lined by a cuboidal epithelium; we were unable to discern any musculature around the ejaculatory duct.</p><fig id="F11" position="float" orientation="portrait"><object-id xmlns:xlink="http://www.w3.org/1999/xlink" content-type="doi" xlink:type="simple">10.3897/zookeys.1028.60838.figure11</object-id><object-id xmlns:xlink="http://www.w3.org/1999/xlink" content-type="arpha" xlink:type="simple">FC4CA29E-1C91-5645-9D02-10EFC3808D03</object-id><label>Figure 11.</label><caption><p><italic><tp:taxon-name><tp:taxon-name-part taxon-name-part-type="genus" reg="Dugesia">Dugesia</tp:taxon-name-part> <tp:taxon-name-part taxon-name-part-type="species" reg="majuscula">majuscula</tp:taxon-name-part></tp:taxon-name></italic><bold>A</bold> sagittal section of holotype YHYQ4, showing seminal vesicle, ejaculatory duct, small diaphragm, penis papilla, and copulatory bursa <bold>B</bold> Sagittal section of holotype YHYQ4, showing seminal vesicle, ejaculatory duct, penis papilla, and copulatory bursa <bold>C</bold> sagittal section of paratype YHYQ5, showing terminal and dorsal opening of ejaculatory duct <bold>D</bold> sagittal section of paratype YHYQ9, showing bursal canal and its musculature. The anterior is to the right in <bold>A, B, C, D</bold>. Abbreviations: bc: bursal canal; cb: copulatory bursa; cm: circular muscles; d: diaphragm; ed: ejaculatory duct; in: intestine; lm: longitudinal muscles; ma: male atrium; pp: penis papilla; sv: seminal vesicle; vd: vas deferens. Scale bars: 100 μm.</p></caption><graphic xmlns:xlink="http://www.w3.org/1999/xlink" xlink:href="zookeys-1028-001-g011.jpg" position="float" orientation="portrait" xlink:type="simple" id="oo_528476.jpg"><uri content-type="original_file" xlink:type="simple">https://binary.pensoft.net/fig/528476</uri></graphic></fig><p>The cylindrical penis papilla is covered by an epithelium that is underlain with a subepithelial layer of circular muscle, followed by a layer of longitudinal muscle fibers. As a result of the ventral course of the ejaculatory duct, the penis papilla is asymmetrical, with its dorsal lip being much larger than the ventral one. The basal part of the penis papilla has an oblique, ventro-caudal orientation, after which the penis papilla makes a bend, so that the rest of the papilla has a more or less horizontal orientation (Figs <xref ref-type="fig" rid="F11">11A–C</xref>, <xref ref-type="fig" rid="F12">12</xref>). The papilla almost completely occupies the male atrium, which communicates with the common atrium via a more or less pronounced constriction (Fig. <xref ref-type="fig" rid="F12">12</xref>). In turn, the latter communicates with a gonoduct, lined with a columnar epithelium and receiving the openings of abundant cement glands, which leads to the ventral gonopore.</p><fig id="F12" position="float" orientation="portrait"><object-id xmlns:xlink="http://www.w3.org/1999/xlink" content-type="doi" xlink:type="simple">10.3897/zookeys.1028.60838.figure12</object-id><object-id xmlns:xlink="http://www.w3.org/1999/xlink" content-type="arpha" xlink:type="simple">6C972F36-EE0C-5700-9AE6-622A5308FD9D</object-id><label>Figure 12.</label><caption><p><italic><tp:taxon-name><tp:taxon-name-part taxon-name-part-type="genus" reg="Dugesia">Dugesia</tp:taxon-name-part> <tp:taxon-name-part taxon-name-part-type="species" reg="majuscula">majuscula.</tp:taxon-name-part></tp:taxon-name></italic> Sagittal reconstruction of the copulatory apparatus of the holotype (anterior is to the right). Abbreviations: bc: bursal canal; cb: copulatory bursa; cg: cement glands; d: diaphragm; ed: ejaculatory duct; go: gonopore; lod: left oviduct; pp: penis papilla; rod: right oviduct; sg: shell glangs; sv: seminal vesicle; vd: vas deferens. Scale bar: 100 μm.</p></caption><graphic xmlns:xlink="http://www.w3.org/1999/xlink" xlink:href="zookeys-1028-001-g012.jpg" position="float" orientation="portrait" xlink:type="simple" id="oo_528746.jpg"><uri content-type="original_file" xlink:type="simple">https://binary.pensoft.net/fig/528746</uri></graphic></fig><p>The large sac-shaped copulatory bursa, which occupies the entire dorso-ventral space, is lined by a vacuolated epithelium provided with basal nuclei. There is hardly any musculature surrounding the bursa (Figs <xref ref-type="fig" rid="F11">11A–C</xref>, <xref ref-type="fig" rid="F12">12</xref>). From the postero-dorsal wall of the bursa, the bursal canal runs in a caudal direction to the left side of the male copulatory apparatus. Dorsally to the male atrium the bursal canal expands, particularly in dorso-ventral direction, to form a spacious posterior section that communicates with the common atrium. The bursal canal is lined with cylindrical, infranucleated, and ciliated cells and is surrounded by a subepithelial layer of longitudinal muscles, followed by a well-developed layer of circular muscle and a thin layer of longitudinal muscles. The outer longitudinal muscles constitute the ectal reinforcement layer, which extends from the vaginal region to approximately halfway along the bursal canal (Figs <xref ref-type="fig" rid="F11">11D</xref>, <xref ref-type="fig" rid="F12">12</xref>). Erythrophil shell glands open into the vaginal region of the bursal canal around the oviducal openings.</p></tp:treatment-sec><tp:treatment-sec sec-type="discussion" id="SECID0EB6BG"><title>Discussion.</title><p>Our present task of comparing the features of <italic><tp:taxon-name><tp:taxon-name-part taxon-name-part-type="genus" reg="Dugesia">D.</tp:taxon-name-part> <tp:taxon-name-part taxon-name-part-type="species" reg="majuscula">majuscula</tp:taxon-name-part></tp:taxon-name></italic> with already known species of <italic><tp:taxon-name><tp:taxon-name-part taxon-name-part-type="genus" reg="Dugesia">Dugesia</tp:taxon-name-part></tp:taxon-name></italic> is made considerably easier by the fact that it exhibits the unusual character of a subterminal dorsal opening of the ejaculatory duct at the tip of the penis papilla, which thus far has been reported for only one other species, viz., <italic><tp:taxon-name><tp:taxon-name-part taxon-name-part-type="genus" reg="Dugesia">D.</tp:taxon-name-part> <tp:taxon-name-part taxon-name-part-type="species" reg="umbonata">umbonata</tp:taxon-name-part></tp:taxon-name></italic> from southwest China (<xref ref-type="bibr" rid="B37">Song et al. 2020</xref>). In view of the sister-group relationship between these two species (Fig. <xref ref-type="fig" rid="F2">2</xref>), this subterminal, dorsal opening of the ejaculatory duct may be hypothesized to represent a synapomorphy for <italic><tp:taxon-name><tp:taxon-name-part taxon-name-part-type="genus" reg="Dugesia">D.</tp:taxon-name-part> <tp:taxon-name-part taxon-name-part-type="species" reg="umbonata">umbonata</tp:taxon-name-part></tp:taxon-name></italic> and <italic><tp:taxon-name><tp:taxon-name-part taxon-name-part-type="genus" reg="Dugesia">D.</tp:taxon-name-part> <tp:taxon-name-part taxon-name-part-type="species" reg="majuscula">majuscula</tp:taxon-name-part></tp:taxon-name></italic>.</p><p>Although <italic><tp:taxon-name><tp:taxon-name-part taxon-name-part-type="genus" reg="Dugesia">D.</tp:taxon-name-part> <tp:taxon-name-part taxon-name-part-type="species" reg="umbonata">umbonata</tp:taxon-name-part></tp:taxon-name></italic> exhibits also asymmetrical oviducal openings and a ventrally displaced ejaculatory duct, as in <italic><tp:taxon-name><tp:taxon-name-part taxon-name-part-type="genus" reg="Dugesia">D.</tp:taxon-name-part> <tp:taxon-name-part taxon-name-part-type="species" reg="majuscula">majuscula</tp:taxon-name-part></tp:taxon-name></italic>, it differs from the latter notably in the presence of a large, muscularized hump on its bursal canal, among other differences. A subterminal opening of the ejaculatory duct is not uncommon among species of <italic><tp:taxon-name><tp:taxon-name-part taxon-name-part-type="genus" reg="Dugesia">Dugesia</tp:taxon-name-part></tp:taxon-name></italic>, but in most cases the openings are ventral, in contrast to the dorsal opening in <italic><tp:taxon-name><tp:taxon-name-part taxon-name-part-type="genus" reg="Dugesia">D.</tp:taxon-name-part> <tp:taxon-name-part taxon-name-part-type="species" reg="majuscula">majuscula</tp:taxon-name-part></tp:taxon-name></italic> and <italic><tp:taxon-name><tp:taxon-name-part taxon-name-part-type="genus" reg="Dugesia">D.</tp:taxon-name-part> <tp:taxon-name-part taxon-name-part-type="species" reg="umbonata">umbonata</tp:taxon-name-part></tp:taxon-name></italic>. The only exception is <italic><tp:taxon-name><tp:taxon-name-part taxon-name-part-type="genus" reg="Dugesia">D.</tp:taxon-name-part> <tp:taxon-name-part taxon-name-part-type="species" reg="hepta">hepta</tp:taxon-name-part></tp:taxon-name></italic> Pala et al., 1981 but in this species the ejaculatory duct exits at the dorso-lateral tip of the penis papilla, while in this species the ejaculatory duct is dorsally displaced, in contrast to the ventral course in <italic><tp:taxon-name><tp:taxon-name-part taxon-name-part-type="genus" reg="Dugesia">D.</tp:taxon-name-part> <tp:taxon-name-part taxon-name-part-type="species" reg="majuscula">majuscula</tp:taxon-name-part></tp:taxon-name></italic> and <italic><tp:taxon-name><tp:taxon-name-part taxon-name-part-type="genus" reg="Dugesia">D.</tp:taxon-name-part> <tp:taxon-name-part taxon-name-part-type="species" reg="umbonata">umbonata</tp:taxon-name-part></tp:taxon-name></italic>. Furthermore, in <italic><tp:taxon-name><tp:taxon-name-part taxon-name-part-type="genus" reg="Dugesia">D.</tp:taxon-name-part> <tp:taxon-name-part taxon-name-part-type="species" reg="hepta">hepta</tp:taxon-name-part></tp:taxon-name></italic> the oviducts open symmetrically into the bursal canal (<xref ref-type="bibr" rid="B42">Stocchino et al. 2005</xref>), whereas in <italic><tp:taxon-name><tp:taxon-name-part taxon-name-part-type="genus" reg="Dugesia">D.</tp:taxon-name-part> <tp:taxon-name-part taxon-name-part-type="species" reg="majuscula">majuscula</tp:taxon-name-part></tp:taxon-name></italic> and <italic><tp:taxon-name><tp:taxon-name-part taxon-name-part-type="genus" reg="Dugesia">D.</tp:taxon-name-part> <tp:taxon-name-part taxon-name-part-type="species" reg="umbonata">umbonata</tp:taxon-name-part></tp:taxon-name></italic> the oviducal openings are asymmetrical.</p></tp:treatment-sec><tp:treatment-sec><!--Section generated to contain objects referenced in tp:taxon-treatment.--><fig id="F2" position="float" orientation="portrait"><object-id xmlns:xlink="http://www.w3.org/1999/xlink" content-type="doi" xlink:type="simple">10.3897/zookeys.1028.60838.figure2</object-id><object-id xmlns:xlink="http://www.w3.org/1999/xlink" content-type="arpha" xlink:type="simple">0E9C9DAC-CCFC-5FE0-B1A4-5C41858072F6</object-id><label>Figure 2.</label><caption><p>Phylogenetic tree obtained from Bayesian analysis of the concatenated dataset. Numbers at nodes indicate support values (posterior probability/bootstrap). ∗: Bootstrap value not applicable to the node, because of different topologies of trees obtained by <abbrev xmlns:xlink="http://www.w3.org/1999/xlink" xlink:title="Bayesian Inference" id="ABBRID0EMIAG" xlink:type="simple">BI</abbrev> and <abbrev xmlns:xlink="http://www.w3.org/1999/xlink" xlink:title="Maximum-likelihood" id="ABBRID0EQIAG" xlink:type="simple">ML</abbrev> methods. Scale bar: substitutions per nucleotide position.</p></caption><graphic xmlns:xlink="http://www.w3.org/1999/xlink" xlink:href="zookeys-1028-001-g002.jpg" position="float" orientation="portrait" xlink:type="simple" id="oo_528467.jpg"><uri content-type="original_file" xlink:type="simple">https://binary.pensoft.net/fig/528467</uri></graphic></fig></tp:treatment-sec><ref-list><ref id="B37"><mixed-citation xmlns:xlink="http://www.w3.org/1999/xlink" xlink:type="simple"><person-group><name name-style="western"><surname>Song</surname><given-names>X-Y</given-names></name><name name-style="western"><surname>Li</surname><given-names>W-X</given-names></name><name name-style="western"><surname>Sluys</surname><given-names>R</given-names></name><name name-style="western"><surname>Huang</surname><given-names>S-X</given-names></name><name name-style="western"><surname>Wang</surname><given-names>A-T</given-names></name></person-group> (<year>2020</year>) <article-title>A new species of <italic><tp:taxon-name><tp:taxon-name-part taxon-name-part-type="genus">Dugesia</tp:taxon-name-part></tp:taxon-name></italic> (<tp:taxon-name><tp:taxon-name-part taxon-name-part-type="phylum">Platyhelminthes</tp:taxon-name-part></tp:taxon-name>, <tp:taxon-name><tp:taxon-name-part taxon-name-part-type="order">Tricladida</tp:taxon-name-part></tp:taxon-name>, <tp:taxon-name><tp:taxon-name-part taxon-name-part-type="family">Dugesiidae</tp:taxon-name-part></tp:taxon-name>) from China, with an account on the histochemical structure of its major nervous system.</article-title><source>Zoosystematics and Evolution</source><volume>96</volume>: <fpage>431</fpage>–<lpage>447</lpage>. <ext-link xlink:type="simple" ext-link-type="doi" xlink:href="10.3897/zse.96.52484">https://doi.org/10.3897/zse.96.52484</ext-link></mixed-citation></ref><ref id="B42"><mixed-citation xmlns:xlink="http://www.w3.org/1999/xlink" xlink:type="simple"><person-group><name name-style="western"><surname>Stocchino</surname><given-names>GA</given-names></name><name name-style="western"><surname>Corso</surname><given-names>G</given-names></name><name name-style="western"><surname>Manconi</surname><given-names>R</given-names></name><name name-style="western"><surname>Pala</surname><given-names>M</given-names></name></person-group> (<year>2005</year>) <article-title>Endemic freshwater planarians of Sardinia: Redescription of <italic><tp:taxon-name><tp:taxon-name-part taxon-name-part-type="genus">Dugesia</tp:taxon-name-part> <tp:taxon-name-part taxon-name-part-type="species">hepta</tp:taxon-name-part></tp:taxon-name></italic> (<tp:taxon-name><tp:taxon-name-part taxon-name-part-type="phylum">Platyhelminthes</tp:taxon-name-part></tp:taxon-name>, <tp:taxon-name><tp:taxon-name-part taxon-name-part-type="order">Tricladida</tp:taxon-name-part></tp:taxon-name>) with a comparison of the Mediterranean species of the genus.</article-title><source>Journal of Natural History</source><volume>39</volume>: <fpage>1947</fpage>–<lpage>1960</lpage>. <ext-link xlink:type="simple" ext-link-type="doi" xlink:href="10.1080/00222930500060025">https://doi.org/10.1080/00222930500060025</ext-link></mixed-citation></ref></ref-list></tp:taxon-treatment>
